# Supplementary material for: An Anti-Invasive Role for Mdmx through the RhoA GTPase under the Control of the NEDD8 Pathway
Source: Cells. 2024 Sep 28;13(19):1625. doi: 10.3390/cells13191625 (PMC11475522; doi:10.3390/cells13191625)
Supplement: Supplementary file 1 [file cells-13-01625-s001.zip]

Archive with 1 entries (1 files):
- cells-3174289-supplementary.pdf
